# Supplementary material for: Cancer Cells Shuttle Extracellular Vesicles Containing Oncogenic Mutant p53 Proteins to the Tumor Microenvironment
Source: Cancers (Basel). 2021 Jun 15;13(12):2985. doi: 10.3390/cancers13122985 (PMC8232660; doi:10.3390/cancers13122985)
Supplement: Supplementary file 1 [file cancers-13-02985-s001.zip]

Archive with 1 entries (1 files):
- cancers-1226775-SI.pdf
